# Supplementary material for: Imaging of Indocyanine Green-Human Serum Albumin (ICG-HSA) Complex in Secreted Protein Acidic and Rich in Cysteine (SPARC)-Expressing Glioblastoma
Source: Int J Mol Sci. 2023 Jan 3;24(1):850. doi: 10.3390/ijms24010850 (PMC9821702; doi:10.3390/ijms24010850)
Supplement: Supplementary file 1 [file ijms-24-00850-s001.zip]

Archive with 1 entries (1 files):
- ijms-2034450-supplementary.pdf
